# Supplementary material for: An Evaluation of the Performance of Five Burnout Screening Tools: A Multicentre Study in Anaesthesiology, Intensive Care, and Ancillary Staff
Source: J Clin Med. 2021 Oct 21;10(21):4836. doi: 10.3390/jcm10214836 (PMC8584380; doi:10.3390/jcm10214836)
Supplement: Supplementary file 1 [file jcm-10-04836-s001.zip]

Archive with 1 entries (1 files):
- jcm-1376573-supplementary.pdf
